# Supplementary material for: A Novel Peritoneal Dialysis Fluid Based on Succinylated Gelatin and Citrate: A Preliminary Investigation of Efficacy, Safety, and Biocompatibility
Source: Pharmaceuticals (Basel). 2026 Jan 27;19(2):222. doi: 10.3390/ph19020222 (PMC12942898; doi:10.3390/ph19020222)
Supplement: Supplementary file 1 [file pharmaceuticals-19-00222-s001.zip]

Archive with 1 entries (1 files):
- pharmaceuticals-4095081-supplementary.pdf
